# Supplementary material for: Genome-Wide Association Study with Targeted and Non-targeted NMR Metabolomics Identifies 15 Novel Loci of Urinary Human Metabolic Individuality
Source: PLoS Genet. 2015 Sep 9;11(9):e1005487. doi: 10.1371/journal.pgen.1005487 (PMC4564198; doi:10.1371/journal.pgen.1005487)
Supplement: S3 Table — (XLSX) [file pgen.1005487.s007.xlsx]

## Sheet: Table S3 - Description
Table S3. Evidence-based locus-to-gene assignment.
Content
Sheets Locus 1-22; Details on evidences for each gene including assignment criteria for each locus.
Column descriptions
gene(s) hit or close-by	Shows if this gene is hit by an associated or LD-tagged variant or is in close proximity (<5000 nt) to such a variant
eQTL gene(s)	Shows if this gene is linked to an associated or LD-tagged variant via eQTL association in at least on tissue
potentially regulated gene(s)	Shows if this gene is linked to a promoter or enhancer element hit by an associated or LD-tagged variant
contains missense variant	Shows if this gene contains an associated or LD-tagged missense variant
contains pathogenic variant	Shows if this gene contains an associated or LD-tagged pathogenic or potential loss-of-function variant
evidence count	Shows the evidence count for each gene. The value is calculated as the count of evidence occurrence in the above five columns
disease gene	Shows if this gene is a known disease gene in one of three sources (see below)
gene-linked traits	The disorder(s) linked to the gene. Sources: 1 - OrphaNet; 2 - OMIM; 3 - DECIPHER
gene description	The HGNC description of the gene

## Sheet: Locus 1 - NAT8
gene(s) hit or close-by	eQTL gene(s)	potentially regulated gene(s)	contains missense variant	contains pathogenic variant	evidence count	disease gene	gene-linked traits	gene description
NAT8	-	+	+	-	3	-	-	N-acetyltransferase 8 (specifically expressed in kidney and liver)
ALMS1	+	-	+	-	3	+	Alstrom Syndrome1,2,3	Alstrom syndrome 1 (microtubule organization: formation and maintanance of cilia)
DUSP11	-	+	+	-	3	-	-	dual specificity phosphatase 11 (RNA/RNP complex 1-interacting) (deactivation of MAPK/ERK, SAPK/JNK, p38)
STAMBP	+	+	-	-	3	+	Microcephaly-capillary malformation syndrome1,2,3	signal-transducing adaptor molecule (STAM)-binding protein
ACTG2	-	+	-	-	2	+	Familial visceral myopathy1	smooth muscle actin gamma 2 found in enteric tissues.
ALMS1P	-	+	-	-	2	-	-	Alstrom syndrome 1 pseudogene
SMYD5	-	+	-	-	2	-	-	SMYD family member 5
ALMS1-IT1	-	-	-	-	1	-	-	ALMS1 intronic transcript 1 (non-protein coding)
C2orf78	-	-	-	-	1	-	-	chromosome 2 open reading frame 78
NOTO	-	-	-	-	1	-	-	notochord homeobox
RNU6-111P	-	-	-	-	1	-	-	RNA, U6 small nuclear 111, pseudogene
TPRKB	-	-	-	-	1	-	-	TP53RK binding protein
	CCT7	-	-	-	1	-	-	chaperonin containing TCP1, subunit 7
	DCTN1	-	-	-	1	+	Amyotrophic lateral sclerosis 11,2, Distal hereditary motor neuropathy type 7B1,2, Perry Syndrome1,2	dynactin 1
	DGUOK	-	-	-	1	+	Adult-onset multiple mitochondrial DNA deletion syndrome due to DGUOK deficiency1,2, Mitochondrial DNA depletion syndrome, hepatocerebral form due to DGUOK deficiency1,2	deoxyguanosine kinase
	PRADC1	-	-	-	1	-	-	protease-associated domain containing 1
	RAB11FIP5	-	-	-	1	-	-	RAB11 family interacting protein 5 (class I)
	SEMA4F	-	-	-	1	-	-	sema domain, immunoglobulin domain (Ig), transmembrane domain (TM) and short cytoplasmic domain, (semaphorin) 4F
		EGR4	-	-	1	-	-	early growth response 4
		EMX1	-	-	1	-	-	empty spiracles homeobox 1
		FBXO41	-	-	1	-	-	F-box protein 41
		SFXN5	-	-	1	-	-	sideroflexin 5
		TAF13P2	-	-	1	-	-	TAF13 RNA polymerase II, TATA box binding protein (TBP)-associated factor, 18kDa pseudogene 2
Gene-assignment criteria:			Evidence count; Protein function

## Sheet: Locus 2 - HIBCH
gene(s) hit or close-by	eQTL gene(s)	potentially regulated gene(s)	contains missense variant	contains pathogenic variant	evidence count	disease gene	gene-linked traits	gene description
HIBCH	+	+	+	-	4	+	Neurodegeneration due to 3-hydroxyisobutyryl-CoA hydrolase deficiency1,2,3	3-hydroxyisobutyryl-CoA hydrolase
C2orf88	+	-	+	-	3	-	-	chromosome 2 open reading frame 88
INPP1	+	+	-	-	3	-	-	inositol polyphosphate-1-phosphatase
	DIRC1	-	-	-	1	+	Familial renal cell carcinoma1	disrupted in renal carcinoma 1
	MFSD6	-	-	-	1	-	-	major facilitator superfamily domain containing 6
Gene-assignment criteria:			Evidence count; Protein function

## Sheet: Locus 3 - CPS1
gene(s) hit or close-by	eQTL gene(s)	potentially regulated gene(s)	contains missense variant	contains pathogenic variant	evidence count	disease gene	gene-linked traits	gene description
CPS1	-	+	+	-	3	+	Carbamoylphosphate synthetase 1 deficiency1,2,3	carbamoyl-phosphate synthase 1, mitochondrial (catalyzes synthesis of carbamoyl phosphate from ammonia and bicarbonate in the urea cycle; removal of excess urea)
Gene-assignment criteria:			Evidence count; Protein function

## Sheet: Locus 4 - AGXT
gene(s) hit or close-by	eQTL gene(s)	potentially regulated gene(s)	contains missense variant	contains pathogenic variant	evidence count	disease gene	gene-linked traits	gene description
AGXT	+	+	-	-	3	+	Primary hyperoxaluria type 11,2,3	alanine-glyoxylate aminotransferase
C2orf54	-	+	-	-	2	-	-	chromosome 2 open reading frame 54
	GPR35	+	-	-	2	-	-	G protein-coupled receptor 35
		ANKMY1	-	-	1	-	-	ankyrin repeat and MYND domain containing 1
		ANO7	-	-	1	-	-	anoctamin 7
		AQP12B	-	-	1	-	-	aquaporin 12B
		CAPN10	-	-	1	+	Autosomal Recessive Mental Retardation3, Noninsulin-dependent Diabetes mellitus 12	calpain 10
		GPC1	-	-	1	+	Biliary atresia1	glypican 1
		HDLBP	-	-	1	-	-	high density lipoprotein binding protein
		KIF1A	-	-	1	+	Autosomal dominant mental retardation type 91,2,3, Autosomal recessive spastic paraplegia type 301,2, Hereditary sensory and autonomic neuropathy type 2C1,2,3	kinesin family member 1A
		PASK	-	-	1	-	-	PAS domain containing serine/threonine kinase
		PPP1R7	-	-	1	-	-	protein phosphatase 1, regulatory subunit 7
		SNED1	-	-	1	-	-	sushi, nidogen and EGF-like domains 1
Gene-assignment criteria:			Evidence count

## Sheet: Locus 5 - XYLB
gene(s) hit or close-by	eQTL gene(s)	potentially regulated gene(s)	contains missense variant	contains pathogenic variant	evidence count	disease gene	gene-linked traits	gene description
XYLB	-	-	+	-	2	-	-	xylulokinase homolog (H. influenzae)
DLEC1P1	-	-	-	-	1	-	-	deleted in lung and esophageal cancer 1 pseudogene 1
Gene-assignment criteria:			Evidence count; Protein function

## Sheet: Locus 6 - SLC6A20
gene(s) hit or close-by	eQTL gene(s)	potentially regulated gene(s)	contains missense variant	contains pathogenic variant	evidence count	disease gene	gene-linked traits	gene description
SLC6A20	-	+	+	+*	4	+	Hyperglycinuria2, Iminoglycinuria1,2	solute carrier family 6 (proline IMINO transporter), member 20
CCR1	+	+	-	-	3	-	-	chemokine (C-C motif) receptor 1
CCR3	+	+	-	-	3	-	-	chemokine (C-C motif) receptor 3
CCR9	+	+	-	-	3	-	-	chemokine (C-C motif) receptor 9
LIMD1	+	+	-	-	3	-	-	LIM domains containing 1
LARS2	-	+	-	-	2	+	Perrault syndrome1,2,3	leucyl-tRNA synthetase 2, mitochondrial
LZTFL1	-	+	-	-	2	+	Bardet-Biedl syndrome1,2	leucine zipper transcription factor-like 1
SACM1L	+	-	-	-	2	-	-	SAC1 suppressor of actin mutations 1-like (yeast)
FLT1P1	-	-	-	-	1	-	-	fms-related tyrosine kinase 1 pseudogene 1
LIMD1-AS1	-	-	-	-	1	-	-	LIMD1 antisense RNA 1
RN7SL145P	-	-	-	-	1	-	-	RNA, 7SL, cytoplasmic 145, pseudogene
Y_RNA	-	-	-	-	1	-	-	Y RNA
		ALS2CL	-	-	1	-	-	ALS2 C-terminal like
		CCR5	-	-	1	+	Insulin-dependent Diabetes mellitus 222, Susceptibility to Human Immunodeficiency Virus type 12, Susceptibility to West Nile Virus2	chemokine (C-C motif) receptor 5
		CCRL2	-	-	1	-	-	chemokine (C-C motif) receptor-like 2
		CXCR6	-	-	1	-	-	chemokine (C-X-C motif) receptor 6
		FYCO1	-	-	1	+	Nuclear cataract1,2,3	FYVE and coiled-coil domain containing 1
		TMEM42	-	-	1	-	-	transmembrane protein 42
		XCR1	-	-	1	-	-	chemokine (C motif) receptor 1
* - Pathogenic variants in OMIM, ClinVar, & HGMD [Hyperglycinuria]
Gene-assignment criteria:			Evidence count; Protein function; Linked trait

## Sheet: Locus 7 - TKT
gene(s) hit or close-by	eQTL gene(s)	potentially regulated gene(s)	contains missense variant	contains pathogenic variant	evidence count	disease gene	gene-linked traits	gene description
TKT	-	-	-	-	1	-	-	transketolase
	PRKCD	+	-	-	2	+	Common variable immunodeficiency1, Autoimmune lymphoproliferative syndrome1	protein kinase C, delta
	GLT8D1	-	-	-	1	-	-	glycosyltransferase 8 domain containing 1
		DCP1A	-	-	1	-	-	decapping mRNA 1A
		ITIH1	-	-	1	-	-	inter-alpha-trypsin inhibitor heavy chain 1
		ITIH3	-	-	1	-	-	inter-alpha-trypsin inhibitor heavy chain 3
		ITIH4	-	-	1	-	-	inter-alpha-trypsin inhibitor heavy chain family, member 4
		SFMBT1	-	-	1	-	-	Scm-like with four mbt domains 1
		TMEM110	-	-	1	-	-	transmembrane protein 110
		TMEM110-MUSTN1	-	-	1	-	-	TMEM110-MUSTN1 readthrough
Gene-assignment criteria:			Protein function

## Sheet: Locus 8 - ETNPPL
gene(s) hit or close-by	eQTL gene(s)	potentially regulated gene(s)	contains missense variant	contains pathogenic variant	evidence count	disease gene	gene-linked traits	gene description
ETNPPL	-	-	-	-	1	-	-	ethanolamine-phosphate phospho-lyase
COL25A1	-	+	-	-	2	-	-	collagen, type XXV, alpha 1
RCC2P8	-	-	-	-	1	-	-	regulator of chromosome condensation 2 pseudogene 8
Gene-assignment criteria:			Protein function

## Sheet: Locus 9 - SLC6A19
gene(s) hit or close-by	eQTL gene(s)	potentially regulated gene(s)	contains missense variant	contains pathogenic variant	evidence count	disease gene	gene-linked traits	gene description
SLC6A19	-	-	-	-	1	+	Iminoglycinuria1	solute carrier family 6 (neutral amino acid transporter), member 19
SLC6A18	-	-	+	-	2	+	Hyperglycinuria2, Hartnup syndrome1,2, Iminoglycinuria1,2	solute carrier family 6 (neutral amino acid transporter), member 18
	TERT	-	-	-	1	+	4 traits from 1, 5 traits from 2	telomerase reverse transcriptase
Gene-assignment criteria:			Protein function

[truncated: 13 more sheets: Locus 10 - AGXT2, Locus 11 - DMGDH, Locus 12 - SLC36A2, Locus 13 - NAT2, Locus 14 - GLDC, Locus 15 - PYROXD2, Locus 16 - SLC6A13, Locus 17 - HPD, Locus 18 - ACSM3, Locus 19 - SLC5A11, Locus 20 - PNMT, Locus 21 - SLC7A9, Locus 22 - SLC13A3]
